# Supplementary material for: Association of variants in AGTR1, ACE, MTHFR genes with microalbuminuria and risk factors for the onset of diabetic nephropathy in adolescents with type 1 diabetes in the population of Serbia
Source: PLoS One. 2024 Oct 24;19(10):e0312489. doi: 10.1371/journal.pone.0312489 (PMC11500908; doi:10.1371/journal.pone.0312489)
Supplement: S1 Table — (XLSX) [file pone.0312489.s001.xlsx]

## Sheet: Baza
Patient	Gender,1male,2female	Age	diabetes duration	body mass	BMI	HbA1c %	total daily dose insulin	Family history CVD,1 yes, 2no	cholesterol	triglycerides	HDL	LDL	cystatinC	Proteinuria 24h	Microalbuminuria	sBP day	dBP day	MAP day	sBP night	dBP night	MAP night	dipping sistolic	dippingdijastoli	ACErs1799752	MTHFRC677Trs1801133	AGTR1rs5186	D.nephropathy
1	1	16.5	6	89	24.63	6.93333	62	2	3.79	0.74	1.54	1.9	1.69	0.12	0.33	116	60	81	111	55	75	4.4	8.4	D/D	C/T	A/A	0
2	1	11	8	34	15.72	11.8333	35	2	4.8	0.4	2.5	2.1	0.88	0.17	3.4	108	68	84	96	60	75	11.2	11.8	D/I	C/T	A/A	1
3	1	11	9.5	31.5	15.3	7.66667	21	2	5.05	0.72	1.9	2.8	0.65	0.11	1.3	108	68	68	102	68	80	14.3	13.8	D/I	C/C	A/C	0
4	2	12	4	38	17	7.66667	29	2	4.5	0.83	1.7	2.5	0.65	0.11	1.9	110	75	75	100	70	72	4.2	6.7	D/I	C/T	A/A	0
5	1	15	2.5	67.5	21	6.33333	19	2	3.5	0.33	2	1.4	0.91	0.15	1.4									I/I	C/T	C/C	0
6	1	14.5	3	65	20	7.1	31	2	3.8	0.7	1.22	2.3	1.03	0.16	1.26	124	62	87	112	65	14.3	8.9	9.9	I/I	C/T	A/A	0
7	1	18.5	4	70.5	20.16	7.36667	13	2	3.67	0.83	1.72	1.6	0.76	0.13	0.85	110	70	88	112	75	50	11.8	12.5	D/I	C/C	A/A	0
8	1	15.5	2.5	65	20.5	7.9	40	1	3.36	0.69	1.44	1.6	0.89	0.125	0.48	105	60	77	101	57	76	3.9	5.1	D/I	C/T	C/C	0
9	2	12.5	11	39	15.82	7.93333	45	1	5.77	2.05	2.49	2.3	0.82	0.11	1.38	111	66	82	114	68	85	12.3	15.6	D/I	C/T	A/C	0
10	1	11	5	30	16.46	9.86667	14	2	5	0.38	1.91	3	0.72	0.015	0.82	104	63	77	95	56	69	7.7	11.2	I/I	C/C	A/A	0
11	1	13	4	54	18.04	9.36667	31	1	3.61	1.23	1.13	1.9	0.8	0.11	10.52	130	61	75	96	60	73	4.1	1.7	D/I	C/C	C/C	1
12	2	18.5	14	80	29	8.8	63.3	2	4.6	5.8	1.67	2.7	0.66	0.1	0.69	120	80	78	113	75	68	5	4.3	D/I	C/T	A/A	0
13	1	14	2	60	23.43	6.9	66	2	2.01	0.75	1.63	1.5	0.59	0.09	0.59	118	74	69	108	68	76	14.3	12.3	I/I	C/C	A/C	0
14	1	12.5	2	54	19.36	8.53333	30	1	4.79	0.45	2.3	2.3	0.69	0.189	0.1	110	63	81	112	63	81	1.8	0.1	D/I	T/T	A/A	0
15	2	11	6	39	16.95	7.46667	40	2	5.92	0.51	1.98	3.7	0.66	0.074	0.165	91	58	71	87	52	67	4.4	10.4	D/I	T/T	A/C	0
16	1	17	2	50	16	8.8	46	2	4.75	0.93	1.53	2.8	0.85	0.17	1.21	111	68	85	102	54	73	9.5	20.6	D/I	C/C	A/C	0
17	2	12.5	8	42	18	7.1	57	2	5.87	0.53	1.87	3.8	0.99	0.12	0.56	122	71	87	107	69	83	12.3	2.9	D/D	T/T	A/A	0
18	1	12.5	3	39	16.23	7.13333	44	1	4.43	1.78	2.18	1.4	0.8		0.5									D/I	C/C	A/A	0
19	2	17.5	9	52	18.21	7.3	36	1	3.67	0.5	1.67	1.8	0.65	0.12	0.13	120	75	71	110	65	70	15.6	12.3	D/I	C/C	A/C	0
20	1	14.5	6	69	24.16	7.93333	60	2	4.32	0.94	1.22	2.7	0.85	0.1	0.85	118	78	69	107	60	71	15.6	18.9	I/I	C/T	A/C	0
21	1	15	9	66	21	7.83333	54	2	4.53	1.3	1.5	2.4	1.02	0.09	0.51	113	61	79	112	55	74	0.9	9.9	D/I	C/T	A/C	0
22	1	16	6	63.6	20.6	7.5	40	1	5.65	1.68	1.42	3.5	0.84	1.2	8.18	116	70	85	117	69	84	0.8	1.5	D/I	C/T	A/A	1
23	1	17.5	11	56	19.32	12.5	17	2	4.04	0.68	2.03	1.7	0.68	0.08	3.5	111	62	80	115	65	83	3.6	4.8	I/I	C/T	A/A	1
24	2	18.5	5	66.5	21.22	8.26667	100	2	4.49	0.4	2.2	2.1	0.8	0.11	0.5	123	82	82	117	78	80	9.1	8.8	D/I	C/C	A/C	0
25	1	15.5	9.5	62	19.7	7.43333	65	2	3.91	1.19	1.52	1.8	0.79		1.38									D/I	C/T	A/A	0
26	1	15	1.5	51.5	19.15	6.76667	24	2	3.87	0.23	1.8	2.7	0.71	0.1	1.1	120	80	75	115	75	68	12.5	12.3	I/I	C/C	A/A	0
27	1	12	8	40	18	10	39	2	4.1	0.9	1.8	1.9	0.65	0.07	0.05	101	65	79	95	57	71	8	6	D/D	C/T	A/A	0
28	1	15.5	11	75	20	7.36667	38	2	3.92	0.55	1.63	2	0.84	0.2	0.34	113	63	81	97	54	72	14.2	14.3	D/D	T/T	A/A	0
29	1	14.5	1.5	41	14.88	6.9	30	2	3.8	1.02	1.6	3	0.88		32									D/I	C/T	A/A	1
30	1	12	3	52	21	8.06667	37	1	5.55	0.87	1.91	3.2	0.87	0.05	0.91	115	75	78	100	65	68	14.9	14.5	D/I	C/T	A/C	0
31	2	15	9	54.5	21.83	9.03333	88	2	5.11	0.85	1.41	3.3	0.69	0.07	0.91	118	80	78	112	68	71	17.1	15.4	I/I	C/T	A/C	0
32	2	14.5	8.5	65	23.9	6.56667	40	2	3.96	0.56	1.87	1.8	0.66	0.12	1.56	111	62	79	98	54	70	11.8	13	D/I	C/C	A/A	0
33	1	15	5.5	62.1	17.3	7.9	45	2	4.55	0.74	1.76	2.5	0.85	0.01	0.3	115	67	82	106	59	77	7.9	12	D/I	C/T	A/C	0
34	1	12.5	1.5	51	21	10.5333	41	2	5.15	1.21	1.66	2.9	0.73	0.16	7.38	106	60	78	92	47	67	13.3	21.7	D/I	C/T	A/C	1
35	1	14.5	9.5	37	16.25	8.03333	28.3	1	4.68	3.42	2.58	0.5	0.62	0.17	3.39	115	71	86	113	68	83	1.8	4.3	I/I	C/C	A/A	1
36	1	17	7	72	19.94	7.9	43	2	4.92	0.53	2.29	2.4	0.78	0.12	1.8	130	76	96	124	75	95	4.7	1.4	D/D	C/C	A/C	0
37	1	15.5	2.5	75	24.77	8.16667	30	1	3.89	0.71	1.88	3.1	0.92	0.1	0.59	118	64	83	119	61	85	0.8	4.7	D/I	C/C	A/A	0
38	1	11	3	37	16.82	7.5	33	1	4.13	0.44	2.01	1.9	0.73	0.17	0.52	115	69	86	116	63	81	0.8	8.7	I/I	C/T	A/A	0
39	1	17	7	66	20.71	8.3	72	2	5.45	0.85	1.89	3.2	0.78	0.08	0.47	122	64	84	108	56	77	11.5	12.6	D/I	C/C	C/C	0
40	1	11.5	2	36	16	8.13333	24	2	5.7	0.6	2.2	3.2	0.6	0.08	0.91	107	68	71	105	65	71	15.4	16.3	I/I	T/T	A/C	0
41	1	12	2	46.5	18.24	7.4	30	2	4.97	0.84	2.2	2.4	0.84	0.11	0.9	108	61	80	100	50	73	7.5	18.1	D/I	C/T	A/A	0
42	1	14	2	76	25	7.36667	13	2	6	1.47	1.17	4.2	0.72	0.08	0.52	116	70	79	117	64	83	12	13	D/I	T/T	A/A	0
43	1	16.5	3	73	21.56	8.63333	56	2	4.71	1.26	1.35	2.8	0.91	0.1	0.53	122	72	91	117	69	85	4.1	4.2	D/I	C/T	C/C	0
44	2	11.5	2	31	16.28	6.36667	21	2	4.88	0.82	1.54	3	0.67	0.02	0.76	102	65	79	89	55	67	12.8	15.4	D/I	C/T	A/A	0
45	1	17.5	6	62.5	22.14	11.3333	58	2	7.41	1.92	1.4	5.1	0.74	0.06	5.6	85	51	69	101	56	71	3	9.8	D/D	C/C	A/A	1
46	1	12	7	33	16.25	8.83333	17	2	4.8	1.19	1.88	2.4	1	0.1	1									D/I	C/T	A/C	0
47	1	11.5	3.5	57	23	7.73333	42	2	3.76	0.72	1.71	2.25	0.8	0.03	0.98	117	68	78	107	58	82	14.1	12	D/D	C/T	A/A	0
48	2	14	2	62	22.34	6.96667	50	2	3.77	0.5	1.74	1.8	0.77	0.11	0.67	116	74	71	100	58	69	14.1	13.5	D/D	C/C	A/A	0
49	2	13.5	2.5	50	18.82	8.96667	48	2	4.97	1.06	1.45	3	0.83	0.03	0.85	122	78	73	111	71	71	15.1	14.8	D/I	T/T	A/A	0
50	2	14.5	8	40	15.7	7.83333	47	2	6.33	0.97	2.8	3.1	0.7		2									D/I	C/C	A/A	0
51	1	13	2	66.3	22.67	6.9	64	2	5.61	0.72	2.4	2.9	0.79	0.09	0.37	120	73	88	105	56	74	12.6	23.3	D/D	C/T	A/C	0
52	2	16	2	50	19	6.23333	10	2	4	0.88	1.59	2.1	0.62	0.09	0.8									D/I	C/C	A/C	0
53	1	18	3	71	20.3	5.8	23	1	4.13	1.58	1.8	1.9	0.81	0.1	1.42	107	67	78	105	62	75	11.5	12.8	D/I	C/C	A/C	0
54	2	19	3	57	19.27	7.16667	28	2	6.39	0.19	1.69	4.6	0.68		0.44									D/I	T/T	A/A	0
55	2	12.5	3.5	50	19.53	7.1	48	2	4.99	1.19	2.04	2.4	0.79	0.09	0.5	112	71	78	107	68	74	3.6	3.4	I/I	C/T	A/A	0
56	2	16	4	69	26.95	7.9	46	2	7.71	7.77	1.38	2.7	0.88	0.05	0.54	117	80	85	105	68	91	12.5	14.3	D/I	C/C	C/C	0
57	2	16.5	6	76.5	26.8	8.26667	62	1	5.81	1.17	1.53	3.7		0.11	0.71	118	80	84	107	57	70	15.6	18.9	D/I	C/T	A/C	0
58	2	14.5	8	66	23.85	8.13333	55	2	3.58	1.2	1.86	1.2	0.88	0.02	0.214	112	63	78	113	61	80	0.8	3.2	D/I	C/T	A/C	0
59	2	12	3	43	17.05	8.16667	30	2	6.3	0.73	1.72	4.3	0.88	0.11	0.74	110	67	83	94	50	69	14.6	25.4	I/I	C/C	A/A	0
60	1	15	14	64.5	20.7	8.16667	75	2	4.5	0.93	1.33	4.5		0.06	0.58	119	65	85	108	55	76	9.3	15.4	I/I	C/T	C/C	1
61	2	18.5	8	68.6	25.51	11.9	43	2	6.56	3.6	1.6	6.2	0.6	0.11	8.48	127	76	94	115	68	86	9.5	10.6	D/I	C/T	A/A	1
62	1	15	2	62	19.8	6.4	38	2	3	0.36	1.28	1.6	0.8	0.14	1.12	109	70	70	105	69	74	12.8	14.5	I/I	C/T	A/A	0
63	1	13.5	6	43.3	16.91	7.2	26	2	3.8	0.7	2.3	1.8	0.63	0.11	0.9	93	58	71	91	56	69	2.2	3.5	D/I	C/T	A/A	0
64	1	13	5	40.5	18.62	7.43333	39	1	6.1	0.42	1.43	4.5	0.99	0.07	0.75	117	61	81	112	55	77	4.3	9.9	D/I	T/T	A/C	0
65	1	12.5	11	35	15.8	9.03333	25	2	5.6	1.51	2.38	2.5	0.78	0.18	0.7	123	68	88	115	62	81	7.2	6.5	D/I	C/T	A/A	0
66	1	16	7	72	24.28	7.46667	38	1	3.34	0.66	1.55	1.5	0.87	0.09	0.83	125	76	71	111	74	75	14.5	12.3	D/I	C/T	A/A	0
67	1	14	9	47	18.3	8.03333	40	2	4.6	0.78	2.22	2	0.84		1.9									D/D	C/C	A/C	0
68	2	19.5	10	70	24	7.76667	100	2	3.98	1.25	1.4	2	0.56	0.1	0.15	113	66	80	105	62	73	17.1	12.9	D/D	C/T	A/A	0
69	2	19.5	2	54	19.8	5.86667	14	2	4.83	0.99	1.4	2	0.83	0.39	0.46	115	75	80	107	65	80	11.1	12.9	I/I	C/T	A/A	0
70	2	19.5	10	52.5	20	7.53333	46	2	3.63	0.79	1.32	2	0.75	0.35	0.6	115	70	84	110	67	80	14.6	14.3	D/I	T/T	A/C	0
71	2	19	10	70	24.8	7.8	60	2	4	0.31	2.21	1.7	0.61	0.1	0.36	120	80	75	110	70	74	12.5	12.8	D/I	C/C	A/A	0
72	2	14.5	3.5	63	22.6	8.23333	46	2	4.8	0.91	1.7	2.6	0.86	0.09	2.86	116	68	85	106	61	78	8.7	10.3	I/I	C/C	A/C	1
73	2	18.5	10	69	23.91	9.13333	62	2	5.37	1.49	1.35	3.3	0.55	0.1	2	123	83	75	117	64	76	9.3	10.1	I/I	C/C	A/A	1
74	1	12	11	38	21.4	8.5	25	2	5.8	0.55	2.22	3.3	0.55	0.11	1.5	108	65	80	100	60	75	7.5	7.7	D/I	C/T	A/C	0
75	2	13.5	5.5	59	22.15	6.33333	56	2	4.16	1.05	1.26	2.4	0.79	0.09	0.42	108	70	83	94	63	76	13	10.1	D/I	T/T	A/A	0
76	1	14	4	41	18.47	9.73333	23	1	5.1	1.41	1.5	2.9	0.8	0.15	0.95	118	67	86	105	56	76	11.1	16.5	D/I	C/C	A/A	0
77	2	17	3	81	23.26	6.26667	32	1	3.25	0.31	1.21	1.9	0.65	0.03	1.13	117	74	74	105	68	74	14.1	15.6	D/I	C/C	A/A	0
78	2	16	8	52	19.46	6.5	40	2	5.2	0.68	2.2	2.7	0.79	0.07	0.36	124	75	70	110	73	74	13.5	12.1	D/D	C/T	A/A	0
79	2	13	9	58	21.3	6.63333	76	2	4.18	1	1.24	2.5	0.68	0.02	0.9	111	61	77	102	48	70	8.2	21.4	I/I	C/T	A/C	0
80	2	13.5	2	53.5	21.16	7.7	53	2	5.2	0.79	2.53	2.7	0.6	0.18	4.44	106	64	81	99	58	74	6.7	9.4	D/D	C/T	A/C	1
81	2	15	2	50	22.8	7.56667	28	2	3.85	0.63	1.67	1.9	0.8	0.05	0.6	113	67	85	104	60	74	8.8	11.8	D/I	C/T	A/A	0
82	1	16.5	3	73	20.7	8.43333	62	2	4.99	0.39	0.9	1.7	0.8	0.08	0.23	121	67	88	119	67	87	2.5	0.1	D/D	C/T	A/A	0
83	1	12	10	34	18.11	11.2667	34	1	3	0.58	0.93	1.8	0.79	0.11	1.2	125	85	74	115	75	76	11.2	12.5	D/I	C/T	A/C	0
84	2	13.5	2	61	22.14	9.33333	70	1	4.45	1.35	1.45	2.4	0.8	0.14	0.18	105	62	77	109	59	76	3.8	4.9	I/I	C/C	C/C	0
85	1	12	1	45	18.9	7.03333	68	2	4.37	0.55	1.76	2.4	0.78	0.14	0.72	108	58	76	97	52	66	10.2	10.4	I/I	C/T	A/A	0
86	1	16	5	45	16.04	6.46667	19	2	5.31	0.49	2.69	2.4	0.7	0.03	5.65	87	55	68	81	51	64	6.9	7.3	D/I	T/T	A/A	1
87	2	13	10	65	23.31	8.23333	88	2	3.25	0.68	1.09	1.9	0.7		0.7									D/D	C/C	A/C	0
88	2	14.5	3	64	23.31	7.36667	60	2	5.11	0.6	2.08	2.8	0.75	0.17	1.64	115	75	75	105	69	68	12	11	D/D	C/T	A/A	0
89	1	14	6	57	18	8.3	40	2	4	0.73	1.86	1.9	0.81	0.05	0.74	115	62	81	112	65	83	2.8	4.8	I/I	T/T	A/C	0
90	2	18	17	52.5	17.72	7.2	15	2	3.4	0.85	1.5	1.5	0.89	0.07	0.83	112	68	81	103	58	71	8.1	14.8	I/I	T/T	A/A	0
91	2	12.5	7	40	16.3	8.56667	31	1	6.1	0.61	1.71	4.1	0.76	0.11	0.83	109	63	78	102	53	78	12.5	14.5	D/I	T/T	A/A	0
92	2	16	12	49.5	19.33	7.63333	46	1	3.96	0.52	1.7	2	0.56	0.06	1.65	102	61	77	100	60	75	2	1.7	I/I	C/C	A/A	0
93	1	14.5	5	65	21.67	7.86667	56.5	2	5.83	0.55	1.55	3.7	0.74	0.07	0.57	109	63	80	100	61	78	8.3	3.2	D/I	C/C	A/C	0
94	2	16.5	4	67	24	7.3	50	2	6.2	0.75	2.1	3.7	0.81	0.13	0.82	106	54	75	105	55	70	7.3	14.1	D/I	C/C	A/C	0
95	1	14.5	8	54.5	17.8	6.96667	52	2	4.87	0.71	2.29	2.3	0.54	0.1	1.45	113	68	71	105	71	68	12.5	14.3	I/I	C/T	A/C	0
96	1	13	6	54	19.13	7.26667	45	2	5.02	1.14	2.51	2	0.68	0.14	0.79	107	56	76	102	56	70	11.9	13.2	D/I	C/C	A/A	0
97	2	18.5	11	60	21.6	8.4	53	2	7	1.7	1.43	4.8	0.74	0.09	0.56	104	62	77	100	60	75	3.9	3.3	I/I	C/T	A/C	0
98	1	18	3	69.5	23.77	6.7	44	2	3.98	0.51	2	1.7	0.66	0.14	0.46	112	68	81	103	58	71	17.5	18.5	D/D	T/T	A/C	0
99	1	17.5	5	65	21.1	8.8	51	2	4.89	0.99	1.64	2.8	0.8		1.21									D/D	C/C	A/A	0
100	2	12	2	36.6	17.77	6.4	34	1	4.5	0.45	2.53	1.8	0.7	0.11	0.1	106	69	82	91	55	71	14.2	20.3	D/I	C/C	A/C	0
101	2	14.5	3	58	23.85	9.1	46	2	6.73	1.35	2.14	4	0.72	0.04	0.6	106	66	82	96	58	75	9.5	12.2	D/I	C/C	C/C	0
102	1	11.5	5	45.8	18.94	6.73333	40	1	4.98	0.84	2.41	2.2	0.85	0.12	1.95	116	65	83	110	61	77	5.2	6.2	D/I	T/T	A/A	0
103	1	16	2	59	21.18	8.96667	64	2	5.36	1.34	1.55	3.2	0.93	0.13	1.15	115	68	67	102	78	80	14.5	16.9	D/D	C/T	A/C	0
104	2	18.5	2	72	27	7.53333	37	2	5	0.85	1.27	3.4	0.7	0.12	0.83	119	72	86	115	67	83	3.4	7	D/I	C/C	A/C	0
105	1	12.5	6	56	19.4	7.8	34	2	4.33	0.51	2.22	1.9	0.6	0.12	1.8	115	67	84	102	57	73	11.4	15	D/I	C/C	A/A	0
106	1	13	6	39	17.33	7.53333	40	2	3.4	0.37	2.08	1.1	0.7	0.12	1.19	105	58	67	100	68	81	15.6	14.2	D/D	C/T	A/A	0
107	1	13.5	2	66	20.93	7.06667	30	2	3.32	0.52	1.63	1.5	0.78	0.25	0.41	101	60	76	97	54	71	4	10.1	I/I	T/T	A/C	0
108	1	13	3	50	19	8.06667	24	2	3.82	0.68	2.07	1.6	0.77	0.09	0.59	118	72	75	100	67	69	14.3	15.6	I/I	T/T	A/C	0
109	2	12	10	40.8	17.11	7.76667	41.6	2	4.66	0.8	1.73	1.88	0.79	0.18	0.76	100	61	75	100	62	75	0.1	0.6	D/I	C/T	A/A	0
110	2	12.5	2	47.5	17.88	7.63333	45	1	4.93	0.69	2	2.6	0.7	0.09	0.1	105	62	69	100	67	69	15.6	14.6	D/I	C/C	A/C	0
111	1	10.5	3	35	17	7.53333	18	2	4.48	10.6	1.86	2.1	0.7	0.08	0.48	108	68	69	100	58	69	12.3	12.4	D/D	C/C	A/A	0
112	2	16	4	49	20.4	9.43333	55	2	4.1	0.48	1.88	2	0.63	0.75	2.6	112	68	78	105	65	58	8.5	9.6	D/I	C/C	A/A	1
113	1	13.5	2	55.5	18.12	5.5	32	2	4.76	0.5	2.29	2.2	0.8	0.139	1.66	94	59	72	89	51	67	5.4	13.6	D/I	C/T	A/C	0
114	2	17	2	74	27.2	7.83333	49	2	4.98	1	1.41	3.1	0.8	0.05	0.5	118	73	75	112	69	73	17.8	15.6	D/I	C/C	A/A	0
115	1	14.5	4	59	19.71	9.43333	60	2	7.92	5.77	1.74	2.1	0.8	0.14	0.77	132	67	91	121	54	80	8.4	19.5	D/I	C/T	A/C	0
116	2	15.5	9	42	18.2	7.73333	44	2	5.1	1.15	1.9	2.7	0.6	0.12	0.78	112	67	75	105	65	58	14.5	14	D/D	C/T	A/C	0
117	2	17.5	12	69	27.29	8.83333	54	2	2.94	0.72	1.12	1.5	0.62	0.08	0.1	103	65	78	106	68	81	10.4	22.1	D/I	C/C	A/A	0
118	2	17	6	60	22	8.13333	30	1	4.12	0.62	1.37	2.5	0.8	1.02	1.02	107	65	82	101	61	77	5.7	6.2	I/I	C/T	A/C	0
119	1	14.5	3	57	18.61	7.56667	73	1	4	0.46	1.69	2.2	0.95	0.23	0.8	118	72	70	106	69	71	18.9	17.4	D/I	C/T	A/A	0
120	1	12	4	45	19.23	8.46667	31	2	4.93	1.06	1.75	2.7	0.8	0.04	0.83	115	71	78	108	60	60	17.1	16.9	I/I	C/C	A/C	0
121	1	17	4	74	22.19	7.16667	55	2	3.7	0.45	1.56	1.9	0.81		0.63									D/D	C/C	A/C	0
122	2	12.5	4	44.4	18.71	9.4	58	2	6	2.19	1.48	3.5	0.65	0.3	0.9	125	76	94	115	61	83	8.1	19.8	D/D	C/T	A/C	0
123	2	12	1.5	34	16	7.7	36	2	6.4	1.17	1.83	4	0.67	0.11	0.1	106	61	77	98	56	71	7.6	8.2	I/I	C/C	A/C	0
124	2	11	2	48	17.63	7.7	33	2	3.83	0.53	1.84	1.7	0.67	0.02	1.4	106	58	76	105	55	72	1	5.2	I/I	C/T	A/A	0
125	1	14	6	68.5	19.69	7.03333	54	2	4.88	0.74	1.49	3.1	0.9	0.18	0.57	115	56	83	96	45	66	16.6	19.7	D/I	C/T	A/C	0
126	2	12.5	2.5	52.5	19.52	8.36667	70	2	5.91	0.82	2.32	3.2	0.8	0.18	1.18	129	72	90	120	66	82	7	8.4	D/I	T/T	A/C	0
127	2	13.5	4	62	24.22	8.1	81	2	4.16	1.14	1.49	2.2	0.79	0.3	0.58	112	68	82	105	62	75	6.3	8.9	D/I	C/T	A/A	0
128	2	12.5	6	56.2	20	9.06667	60	2	4.52	0.59	2.19	2.1	0.7	0.11	0.66	110	70	71	110	68	75	12.3	15.4	D/I	C/C	A/C	0
129	2	11	10	35.5	17	7.3	28	2	4.62	0.52	1.81	2.6	0.69	0.08	2.48	108	70	73	100	60	74	12.8	14.6	I/I	C/C	C/C	0
130	1	12	4	44	18.8	7.2	31	2	3.59	0.49	1.86	1.5	0.86	0.23	2.08	101	59	74	93	52	69	8	11.9	I/I	T/T	A/C	1
